# Supplementary material for: Age and sex disparities in drug shortage impacts: a 10-year nationwide study in France
Source: Eur J Public Health. 2026 Mar 28;36(2):ckag045. doi: 10.1093/eurpub/ckag045 (PMC13032890; doi:10.1093/eurpub/ckag045)
Supplement: ckag045_Supplementary_Data [file ckag045_supplementary_data.zip]

Archive with 2 entries (2 files):
- ejph-2025-07-om-0593-File006.docx
- ejph-2025-07-om-0593-File007.docx
